# Supplementary material for: The D826V point mutation in IREB2 induces lipogenesis in adipose tissues
Source: Front Cell Dev Biol. 2026 Jan 30;14:1724485. doi: 10.3389/fcell.2026.1724485 (PMC12901453; doi:10.3389/fcell.2026.1724485)
Supplement: Supplementary file 1 [file DataSheet1.csv]

	logFC	logCPM	LR	PValue	logp	type
Depp1	1.98044424373272	6.98094653202132	66.8548218373781	2.92256505381821e-16	15.5342358130319	Up
Thbd	-1.02763010312509	8.92462695587597	47.3851416645519	5.83230990922775e-12	11.2341594071367	Down
Chchd10	1.84407334629865	6.13271287365713	36.4051831808916	1.602764252603e-09	8.79513035245745	Up
C1qb	1.35870372103574	8.357895640599	34.0574865098785	5.35076409092654e-09	8.27158419615102	Up
Ccl2	2.73766854848381	5.51854416728895	29.0454062687562	7.07015536253843e-08	7.15057104273043	Up
Trbj1-1	-5.7248901645357	4.22832241746275	26.9192801169368	2.12132147306024e-07	6.67339351187156	Down
Sgk1	1.93568234263672	6.03624479847049	25.2244161384645	5.10320332565319e-07	6.29215712783668	Up
Ifi30	1.32340275487624	6.54242139687599	25.0986157752174	5.44719458888789e-07	6.26382711024719	Up
Iglv2	3.58645328494002	4.55063565664114	24.8903874711101	6.06842583270541e-07	6.21692395156604	Up
Lyz2	1.21305098980159	10.2474335000811	24.1342834584978	8.9846433391526e-07	6.04649915827814	Up
Ddit4	1.5934014980606	6.84675162667772	23.7487707972249	1.09765455464652e-06	5.95953431618437	Up
Rgs2	2.11334621634456	5.77395016607778	23.4944325719845	1.2527576073271e-06	5.90213295133931	Up
Adamts5	-1.30264769829659	7.86952683762936	23.0740406753694	1.55881150939312e-06	5.80720639627974	Down
Ccl8	2.03879641203644	5.56314734640663	22.3436857805908	2.27961336089529e-06	5.64213880627528	Up
Ifi207	1.52394778081124	5.81873368455177	20.6741630158428	5.4445733019108e-06	5.26403615078185	Up
Igha	-2.85368616578481	4.64301079950454	20.4709306633771	6.05438172345252e-06	5.21793020063039	Down
Mir5119	-2.06790077523407	5.27918297086897	19.0839503059668	1.25092456876255e-05	4.90276887764301	Down
Cox8b	1.61335887246166	5.74808541525079	18.1658396568925	2.02478279427871e-05	4.69362155827926	Up
Ctss	1.94196377905146	7.5745882306818	17.5929385536513	2.73602413499618e-05	4.5628800759397	Up
Per1	1.8414721518723	6.10144752742314	17.4818482260112	2.90063933837926e-05	4.53750626743626	Up
Egr2	5.22432276095735	5.37514036521357	16.7737453821877	4.2111946663986e-05	4.37559468244849	Up
Serpine1	3.43143259867318	5.53210511544419	16.459858928831	4.96910925456892e-05	4.30372145442477	Up
Ccl7	2.7158688865792	5.79364987465659	16.433264879489	5.03930892244513e-05	4.29762901747259	Up
Npr3	-1.0901648696049	8.30945031017289	16.2067069913483	5.6792687192927e-05	4.24570758182807	Down
Tubb6	1.24025937587853	5.9753069432939	16.1251846450956	5.92903268104091e-05	4.22701615580167	Up
Egr1	4.84563276944951	8.44240747452105	16.0100365470981	6.30075789495121e-05	4.20060720772129	Up
Arc	5.60644489519005	4.7233735020504	15.9774145355618	6.41026898004475e-05	4.1931237467529	Up
ENSMUSG00002076126	-5.4034266988345	4.03639606052831	15.207816625414	9.63039679648849e-05	4.01635581848552	Down
Net1	1.36741906334253	6.52325655565354	14.8312716436469	0.000117569738311639	3.92970444845987	Up
Orm3	-1.35039480976411	6.03351586661888	14.661455454271	0.000128650368784691	3.89058896451833	Down
Igkv3-2	6.90355388373825	5.75942089556733	14.5039621798903	0.00013986505606353	3.85429077624735	Up
Snord73a	3.60622984719715	4.01698852954043	14.2645525918913	0.000158827973225879	3.79907300601627	Up
Errfi1	2.76833215064832	7.8845181602639	14.202242751277	0.000164174720697807	3.78469371388309	Up
Cotl1	1.07432800088179	6.91847322409306	14.075985559927	0.000175571151449427	3.7555468426189	Up
Cd68	1.90348857770927	6.82971104258141	14.0086363756524	0.000181972887797095	3.73999331287881	Up
Axin2	-1.11859622403448	6.03859426896164	13.9418177909858	0.000188556576639093	3.72455831529625	Down
Nat8l	1.19134504656784	6.15762996400675	13.6351264134816	0.000221992916620033	3.65366088285527	Up
Trbd1	-6.67716226676397	4.88962052608636	13.3930823481826	0.000252554015090384	3.59764572270603	Down
C5ar1	1.59154828105789	5.1456385195281	12.9690734025685	0.000316678711112795	3.49938113131392	Up
Junb	2.40042170829965	6.15667794177646	12.8109471638451	0.000344597071347457	3.46268841784285	Up
Sdc4	1.75387006625108	6.48392300905739	12.736213328646	0.000358643082045471	3.44533754196072	Up
Cish	4.03069282612975	4.89203213427554	12.7257483186263	0.000360655517705304	3.44290741910781	Up
Iglc2	1.91437820535135	4.75520091458892	12.6264850152783	0.000380319630400543	3.41985125766859	Up
Tyrobp	1.22700896287167	6.74785087985392	12.5254607967554	0.000401443882303872	3.39637515601204	Up
Tkt	1.53186197140103	9.35091020795414	12.5202943467834	0.000402555465711823	3.39517427233213	Up
Tent5a	1.35970825649777	5.48537518884365	12.4515018215799	0.000417655862344553	3.37918141832607	Up
Gm22753	-1.30216318109969	5.5322883697275	12.3035638215666	0.000452094233580963	3.34477103231527	Down
mt-Rnr1	-1.55692370406811	9.3694952973547	12.2265593968601	0.000471139994352191	3.32685002760381	Down
Gpnmb	4.29303339451822	6.28474598763997	12.1489101187085	0.000491165584266297	3.30877207160401	Up
mt-Rnr2	-1.32525703843488	9.13526187137803	12.0454157716889	0.000519199052527967	3.28466610873899	Down
Ighj2	-3.50843872874826	3.85912849250318	11.8320140702113	0.000582209852141813	3.23492044971373	Down
Ccl9	1.18855372589671	5.89251184983448	11.3913341618357	0.00073787516427537	3.13201710708245	Up
Acly	2.43203447165579	10.2638577548337	11.3216062623939	0.000766104143334598	3.11571218885144	Up
Sik1	1.42614149943586	5.59974846491871	11.2555036575437	0.000793872784889439	3.1002490860452	Up
Tnfrsf12a	1.45001004750782	5.15555542799335	11.110041435988	0.000858615731927492	3.06620115845301	Up
Cebpd	1.54183567571202	5.3821418821131	10.9416887958944	0.000940244285656579	3.02675929732631	Up
Enc1	1.46998783100189	6.33968422263427	10.8804874357124	0.000971826669390624	3.01241118696651	Up
Itgb2	1.49398108351425	6.00188743163618	10.7752762896188	0.00102864860156421	2.987732959995	Up
Adgre1	1.20438162472423	5.52899462768795	10.7717915701315	0.00103058705644269	2.98691531631975	Up
AY036118	-1.20259865883855	8.52401054310967	10.7350853945558	0.00105123151113381	2.97830162941822	Down
Atf3	2.29011484545427	4.73082227699284	10.7072568287552	0.00106716134690792	2.97176991349556	Up
ENSMUSG00000120992	1.3647174333231	5.23727376166663	10.66963572079	0.00108908563542582	2.96293797007832	Up
Gpd1	1.157509985453	10.0988568943379	10.3632695413421	0.00128547336759902	2.89093691662874	Up
Capg	1.37606366006178	5.89791682510708	10.3548801724798	0.00129132847323262	2.88896327286333	Up
2900093K20Rik	-2.16368009469221	4.33729718304666	10.2917027231364	0.00133629722858536	2.87409693229651	Down
Gm26202	2.71797225890255	4.00803801957416	10.2566010533583	0.00136196380438723	2.86583443410001	Up
Pcx	1.28997354637408	10.425767016535	10.2338736007754	0.0013788478942854	2.86048363978207	Up
Ccl12	2.61971238384517	5.32504844633122	10.2198070022469	0.00138940389381016	2.85717148834788	Up
Mmp12	4.50877390533806	4.87186214580877	10.2073699622	0.00139880515716306	2.85424277518798	Up
Gm47416	-2.21120229298036	4.36860815056078	10.163872863055	0.0014321944710996	2.84399800717403	Down
Tmem179	1.0434291262395	7.34160798647831	10.1335307429605	0.00145596250477069	2.83684980921314	Up
Cxcl13	3.79541273566465	5.77246191108977	9.91544171371062	0.00163897797035948	2.78542688377887	Up
Bhlhe40	1.65524480961698	5.28977256729034	9.72406388237042	0.00181870929077522	2.74023671462647	Up
Igkj1	4.85256772303301	3.73456610038621	9.6906842826621	0.00185204556405857	2.73234833300193	Up
Mpeg1	1.6789170041104	5.86257653764848	9.59120773664386	0.00195511303247012	2.70882812933768	Up
Thbs1	2.81113769766251	8.09671815187968	9.5133212577295	0.00203985629455584	2.69040042702495	Up
Hspd1-ps4	-1.30206292211213	5.82815681604982	9.44347940897485	0.00211901109306389	2.67386676974328	Down
Dusp1	1.3676896253921	7.5289628084812	9.43556178011054	0.00212817888476811	2.67199187007881	Up
Spp1	7.74490307210859	7.21223212104034	9.40719132074107	0.00216136052621289	2.66527278448863	Up
Egr3	3.4755038488761	4.30014006370384	9.36426446732677	0.00221256767813121	2.65510343620555	Up
Mir6377	-1.59190224752668	4.77141842572942	9.33881228802225	0.00224350882521012	2.64907221775893	Down
Hmga1	1.27114427287557	5.22253470688154	9.26554474246127	0.0023350501772315	2.63170378256656	Up
Gm24505	-1.34846293937159	5.09529608290038	9.23173163094876	0.00237856593143843	2.62368480587408	Down
Prm2	5.00726289648624	3.81183707195302	9.19376741105556	0.00242840557644516	2.6146787785101	Up
C3	1.16557292864938	9.63629682008408	9.18989460184406	0.00243354902612722	2.61375990006274	Up
Ier2	1.9164438918374	6.92521402407923	9.13236113259675	0.00251127412702307	2.60010587774687	Up
Rce1	1.05633351337351	6.60474257306885	9.12965194910526	0.00251499561245843	2.59946276825686	Up
Lcn2	3.54487877351899	6.07656808352669	9.10790848531214	0.00254506711588637	2.59430076040983	Up
Mir5100	-2.53849835716365	3.99415261938387	9.10777901028896	0.00254524727039558	2.594270019633	Down
Pltp	1.08598676036611	7.46271218897565	9.08043368095993	0.00258358773376307	2.58777678604701	Up
Alas2	1.11681078949044	5.90892598144035	9.04362246795931	0.00263612782298333	2.57903353509835	Up
Igkv14-111	4.14913450588616	4.37371291152775	8.99216094905028	0.00271140181250105	2.56680611797058	Up
Cyba	1.1108700801426	7.060855506435	8.97819406938189	0.0027322055197044	2.56348663562137	Up
Trib1	1.71664383307574	5.43300441008914	8.95235294330892	0.00277112429186527	2.55734399458563	Up
Csf2rb2	1.26934439825561	5.17766818481028	8.90318115017654	0.00284674286964673	2.54565175847183	Up
Snord42b	-4.15841612023241	3.44700431781435	8.7465472239716	0.00310188806059199	2.50837387884491	Down
Fasn	1.79041537947078	11.9951731237791	8.69203425930137	0.00319603721368219	2.49538817253616	Up
Mir3081	-4.64177611701272	3.64573267395064	8.66160970233512	0.00324984081567047	2.48813791119621	Down
Ndufs5-ps	-1.14098193958665	5.38530865666725	8.65365640496136	0.00326405679988183	2.48624229242411	Down
mt-Tm	-4.72990384415301	3.68419330107776	8.60424445329783	0.00335380471302695	2.47446222930417	Down
Plac8	2.04123233826787	4.23664475764053	8.53670028005649	0.00348056039798458	2.45835082554812	Up
Mir505	-4.13280106178615	3.43781081460582	8.52431699746564	0.00350432239057911	2.45539594645119	Down
Mir185	-4.26396232815682	3.48655322511372	8.41759650610357	0.00371606711758996	2.42991645061604	Down
Trbj2-1	4.0902548116552	3.41875905668101	8.27748358372964	0.00401397200000483	2.39642566131685	Up
Trbj2-7	-4.06682697555205	3.41421615238485	8.07867909095378	0.00447890810763124	2.34882784774912	Down
Gm22766	-4.41588377441435	3.54854644712917	8.07537368931284	0.00448708530765976	2.34803567365977	Down
Epcam	3.73449321735895	4.28511626854182	8.04005367716299	0.00457541810924137	2.33956921323918	Up
Socs3	1.68014111904085	4.78791864261195	7.96880253033453	0.00475904110678256	2.32248054391489	Up
Gm26203	-1.29112407895026	5.01003638229941	7.93767566275646	0.00484159835929591	2.31501124082909	Down
Mir7231	-4.63583766493707	3.64166615408838	7.91309044044346	0.00490783565096391	2.30910998895126	Down
Lgals3	1.24589256415777	7.72311782562871	7.8960813074183	0.00495420119627843	2.30502636015244	Up
ENSMUSG00002075017	4.17604829553083	3.44868120895064	7.89509813931679	0.00495689483930408	2.30479029456961	Up
Rpl35a-ps2	-1.1528695299669	5.24401445055567	7.85519309653916	0.00506749398921279	2.29520675777127	Down
Acaca	1.532437789369	8.51346535727403	7.81439961746068	0.00518315643211855	2.28540568358172	Up
Tnp2	3.98785513837056	3.38346439256027	7.74165997401933	0.00539611739410268	2.26791861069464	Up
Prkag3	-2.03486703016319	4.15095618078385	7.72053856065816	0.00545961073555804	2.26283832092635	Down
Igkv15-103	4.53548752730315	3.82524831362693	7.71398809702868	0.00547945651956315	2.26126251492069	Up
Mir7678	4.24382966999333	3.47569386839798	7.67674446648098	0.00559369912396761	2.25230089733431	Up
Ighv1-9	3.77731629155354	3.50801050841102	7.66657700547451	0.00562530723469249	2.24985375291655	Up
Apold1	1.75127713475332	4.36602268521449	7.55957029627604	0.00596922230631943	2.22408224677259	Up
Mir7236	-4.18388854071916	3.45663057956	7.53228692964997	0.00606029297751992	2.21750637988576	Down
Gbp4	-1.17159011929189	5.14896057664747	7.47466266113156	0.00625732882856865	2.20361102183558	Down
Pcbd1	-1.11222517597738	5.26244233189115	7.459858095251	0.00630899799045864	2.20003961092543	Down
Gm5578	-1.09640935943471	5.51947679360159	7.40978082690674	0.00648702256728075	2.18795459122833	Down
H2-Q5	-1.10187285798479	5.27368992370048	7.40213897132901	0.00651463691599324	2.1861097840611	Down
Prr32	-1.1095992870916	5.35861914824111	7.3655748301424	0.00664843431560985	2.17728061757658	Down
Cldn2	3.59754717869371	4.02728186471092	7.34673573760185	0.00671846331295869	2.17273005001457	Up
Slc25a1	1.26538544667001	10.061906941373	7.33838241719235	0.00674975503437309	2.17071198852461	Up
Tmem212	3.54129004748529	3.62438326717694	7.31502006868525	0.0068380635619469	2.16506686661715	Up
C3ar1	1.560009040088	4.59173220258194	7.19017486066867	0.00733038370024544	2.13487329213405	Up
Chrnb1	-1.11390755576341	5.21402010326989	7.18838504156121	0.00733769920373505	2.13444009536497	Down
Igkv6-32	4.14438349694155	3.43903111527366	7.18748973817456	0.00734136136430936	2.13422339809679	Up
Tnfaip8l2	1.40147900387217	4.7243391956618	7.18576266822119	0.00734843107159162	2.13380537515851	Up
Map3k7cl	-1.43830897885353	4.69644034765033	7.18217300841545	0.00736314750098247	2.13293649950685	Down
Gm17622	4.57079761774695	3.60326548396017	7.17777877881355	0.00738120341506534	2.13187282599332	Up
Gm26286	3.87745121411877	3.34692545247659	7.13299690038657	0.0075678135364938	2.1210295770647	Up
Mir3569	-2.42647969065122	4.02943103679485	7.11675437099	0.00763668345923993	2.11709521054372	Down
Nnat	-1.04731109472937	10.9708623147106	7.11156847405522	0.00765880685192273	2.11583888284609	Down
Atp1a3	1.28099744939705	4.92519844315403	6.9574851154049	0.00834692770546055	2.07847334800056	Up
Smcp	4.43579759407237	3.55051346021444	6.93323949176286	0.00846083021728401	2.07258701981029	Up
Spry4	1.48020814337692	5.85091999133707	6.92823588185395	0.00848453376573248	2.0713720176401	Up
Ighv1-80	3.82986699303229	3.33185474397559	6.88468544623306	0.0086937365809832	2.0607935230086	Up
Ptgds	2.99596228421489	3.74953589760519	6.87438390716663	0.00874398950348916	2.05829037239635	Up
ENSMUSG00002076561	-3.82350658590148	3.3334575082988	6.82717083632635	0.00897813653447994	2.04681379437652	Down
mt-Th	-1.00844851677565	6.13682630408654	6.80579766440863	0.00908623533761281	2.04161601895183	Down
Zfp36	1.31660335363253	7.04049746414475	6.77263200894222	0.00925662230400566	2.03354745633473	Up
Wfdc17	1.57833907895937	5.61708830717816	6.75941962387836	0.00932540856442492	2.03033213181008	Up
Ighv6-3	3.92747808346955	3.36257833292385	6.71747531454587	0.00954726843775637	2.02012086633241	Up
Mir1960	-3.79990030160714	3.32570797548069	6.7079628139971	0.00959833159446414	2.01780425053212	Down
ENSMUSG00002075580	-1.7403917559029	4.25936719634963	6.68357945131267	0.00973050339598961	2.01186469144333	Down
Atp6v0d2	3.30563756677951	4.23511774751883	6.66130929095415	0.00985284977234202	2.00643813890319	Up
Elf3	3.55387376800442	3.57787146262305	6.61856924308678	0.0100920875942786	1.99601898867896	Up
Itgax	2.66477705140174	4.36134964788593	6.59061995953492	0.0102517464508763	1.98920214345024	Up
Foxj1	3.4084754877691	3.9962900818672	6.57937140746744	0.0103167318937454	1.98645785554729	Up
Mir6993	3.76829338814807	3.31275386637815	6.57529213190979	0.0103404030183394	1.98546253423724	Up
Igkv4-57	4.37053593207019	3.9651591305508	6.56239237313829	0.0104156245723687	1.98231468249008	Up
Mir7682	-3.76974206363548	3.31646773852731	6.55846710229469	0.0104386249215204	1.9813567071123	Down
Vgll3	-1.47494422073781	5.04005088572351	6.55678550326656	0.0104484942758258	1.98094629087507	Down
Ackr1	1.32219223369189	4.73666322295942	6.54314969521306	0.0105288774466418	1.97761792935744	Up
Ly6d	2.23980772323032	3.85961183165218	6.52073203358994	0.0106624107048552	1.97214459292182	Up
mt-Tq	-3.76190833550505	3.31418630582302	6.52014145240231	0.0106659519540214	1.97200037697701	Down
Sectm1a	3.68260351787156	3.32784619773898	6.41081025328529	0.0113427644515155	1.94528108656095	Up
1700047G03Rik	-1.28303042296877	5.08146776040595	6.40609436616712	0.0113729305601041	1.94412761252503	Down
Prss51	-2.84055833179467	3.57753028803287	6.38426774905023	0.0115136250660888	1.93878791717548	Down
Ier3	1.08811549405822	5.11685101447475	6.36697966083292	0.0116263314397703	1.93455730047377	Up
Mir7017	-4.28736049054092	3.49775929716421	6.36659167423202	0.0116288737979608	1.93446234262444	Down
Gm23969	3.72282008382138	3.29904284132945	6.35512671417992	0.0117042583784326	1.93165609946913	Up
ENSMUSG00002075713	3.72105298564086	3.29852799838486	6.34671001924159	0.0117599191768261	1.92959566305402	Up
Agt	1.09887435167781	9.54067389462024	6.3170062311897	0.0119585361432919	1.92232197952822	Up
Gm24400	-3.71769941091085	3.30065468466306	6.30772909923105	0.0120212718762444	1.92004958061841	Down
Crabp1	3.70428774786318	3.29381450440609	6.2673654546357	0.012298186912487	1.91015891066974	Up
Mir7213	-4.03401026782841	3.40345935169565	6.24507441294308	0.0124539148986751	1.90469410626855	Down
Krt8	2.26493702041931	5.88510003036036	6.23412636961247	0.012531139723766	1.90200942755075	Up
Odf1	4.12925019518734	3.4324894346747	6.21505552216126	0.0126668379594559	1.89733178512837	Up
Adam8	2.3232502405343	4.5255739646657	6.21401897939531	0.0126742565821216	1.89707750511108	Up
Trbj1-7	3.68970748784402	3.28918452343885	6.1991187564675	0.012781393498763	1.89342179439111	Up
Lpar6	-1.07003474252674	5.12542424600736	6.19152252991648	0.0128363703245853	1.89155776215896	Down
Cd24a	1.3379765791739	5.0542488843538	6.18419856837602	0.0128896068075636	1.88976033042859	Up
Mir7051	-3.69074990186063	3.29265292095342	6.18139861899841	0.0129100190204597	1.88907311788272	Down
Cbx3-ps8	3.47258221369017	3.91985242395045	6.17802011027904	0.012934693290799	1.88824386487498	Up
Gm20056	2.40365755121734	4.30160397727188	6.12209968136978	0.0133502135641056	1.87451178681096	Up
ENSMUSG00000120819	-1.85808798231968	4.36431339647595	6.11429765063913	0.0134092685217625	1.87259491235173	Down
Mir5134	3.66485236550149	3.28211867983337	6.08434069222732	0.0136385254615337	1.8652325811851	Up
Gm24149	3.66015735096796	3.28073607324986	6.06288188564123	0.0138052222139246	1.85995659840505	Up
Hba-a1	1.04494556329082	11.2573032413405	6.0489741665903	0.0139143785112452	1.85653618675462	Up
Plet1	3.05741650959212	4.0536961818921	6.04697455363341	0.0139301455493517	1.85604434581939	Up
Mir99b	4.01154164586454	3.39354109584142	6.01930417679369	0.0141502246439986	1.84923666537824	Up
Trem2	2.38246987245093	4.16048597766245	6.0163729875211	0.0141737467753931	1.84851533050154	Up
Prom1	2.75111815839869	3.98736784567843	5.99507466999467	0.014345873867304	1.8432729919151	Up
Scarna17	-4.12757742105366	3.4369831253372	5.97570318449124	0.0145042969716741	1.83850331675597	Down
Cldn3	1.84081609032141	4.0576941491113	5.96716001376052	0.0145747355355255	1.83639931694658	Up
Mir7061	-2.66159908710532	3.58314218323403	5.87544191635343	0.0153535186615238	1.81379207880804	Down
Gm13868	-3.62372322302112	3.6739377590364	5.8704951897969	0.0153967203153791	1.81257177920406	Down
ENSMUSG00002075901	3.61670470431112	3.26839374655084	5.86755279143156	0.0154224767819341	1.81184587490052	Up
Ndufa12	1.42168496603673	6.04687336072548	5.85897874775911	0.0154977836276384	1.80973040680468	Up
Slc30a2	2.98278396952137	3.57258232919217	5.83954165512378	0.0156699081026903	1.80493355047535	Up
Gm22310	-4.29535758322301	3.50056120621249	5.83290113324176	0.015729163417655	1.80329437545414	Down
Alox15	1.79867503041102	4.55289034561688	5.80744652070457	0.01595844970829	1.79700930069438	Up
Gm5182	1.59339845908688	6.83282009247291	5.79294672338532	0.0160905961002323	1.79342786651339	Up
Gm22215	3.59556286838551	3.26225984622846	5.77462641838022	0.016259175894594	1.78890147064235	Up
ENSMUSG00002076866	-3.59466951395896	3.26499576286751	5.74972965500097	0.0164911943810772	1.782747889272	Down
Igkv8-30	4.10011143236144	3.81492011503369	5.74545081411876	0.0165314123432171	1.78169004136723	Up
Igkv3-5	4.685502574497	3.65212960550241	5.71611624338613	0.0168098734702164	1.774435555531	Up
Mir99a	-1.79227450495266	5.7706935299186	5.70804502761827	0.0168873356534825	1.77243886447668	Down
Cdh16	3.09192590798369	3.5894963002342	5.68691274145598	0.017091898275963	1.76720970059153	Up
Hbb-bs	1.13344216863873	11.1377635667076	5.67939773463355	0.0171652589942144	1.76534963943255	Up
Sectm1b	2.99223966936927	3.50805611995521	5.67546952445571	0.0172037349841057	1.76437725617997	Up
Tmem88b	-1.14688460052392	4.86980423083999	5.65519492369991	0.0174037401042402	1.75935741079285	Down
Igkv3-4	5.06906862579356	3.83664314173422	5.64750256303757	0.0174802502889137	1.75745235326249	Up
Ighv1-26	3.56561122277695	3.25429424501263	5.64527519592438	0.0175024689938732	1.75690068304049	Up
Gm50043	-3.32301076874221	3.34467985748475	5.64223596308224	0.0175328333480673	1.75614789520118	Down
Osgin1	-1.06014768070681	5.02835445792532	5.60451792200811	0.0179142232100849	1.74680201880615	Down
Igkv12-46	4.25499163187791	3.47508859445834	5.58344442433297	0.0181310293271866	1.74157753962056	Up
Prm1	3.54819792896549	3.2494000162255	5.57130396260369	0.0182571597730585	1.73856678380222	Up
Ighv5-6	3.54454052390733	3.24826831520752	5.55588257088944	0.0184186843407407	1.73474139498407	Up
Gm25965	-1.765447683752	4.46859666826118	5.55456945113115	0.0184325060433974	1.73441561503432	Down
Gm5970	2.95994031647139	3.63988162829418	5.55119227845373	0.0184681028853988	1.73357771466906	Up
Tm4sf4	3.49323843026781	3.2745416752291	5.54210760575383	0.0185642120462127	1.73132347957782	Up
Mir8116	-2.79706112770356	3.49173872952923	5.54060040458486	0.0185802070232865	1.73094945134507	Down
Cited2	1.12056229532832	7.4291453043495	5.52972976380584	0.0186959927098883	1.72825146995985	Up
Ccdc153	2.90549007624393	3.54381913023474	5.52685676403255	0.0187267180391739	1.72753832846397	Up
Myo1f	1.2882060011556	4.601570999638	5.51583595887182	0.0188450648524552	1.72480236365269	Up
Parm1	1.23886208076537	5.2897207290517	5.50663019838657	0.0189445130350842	1.72251655369825	Up
Tm4sf19	3.47306316540131	3.27617440122175	5.50382542657274	0.0189749201331196	1.7218200434071	Up
Fam183b	2.66880076501615	3.65293310693127	5.50215603872823	0.0189930422399336	1.72140546590041	Up
Gm8162	-1.50100185319503	4.98349682167982	5.48711010812768	0.0191571831582646	1.71766834853287	Down
Gm25364	-2.8359678973224	3.47125625529086	5.48441106322498	0.0191867826342934	1.71699784450992	Down
ENSMUSG00002076372	3.52734005604688	3.24348379800938	5.4838695474934	0.0191927269371842	1.71686331553893	Up
Mmp7	4.5851739362607	6.20529708198868	5.48377005872787	0.0191938192478646	1.71683859935327	Up
Acss2	1.74467282683829	6.9388702250911	5.48362203167374	0.0191954445908031	1.71680182461996	Up
Gm17066	-1.18726852111253	4.81792032041652	5.4527673373323	0.0195373549470574	1.70913423333239	Down
Ighv14-2	3.8004556755536	3.51997461582707	5.44862022616859	0.0195837879582602	1.70810330179434	Up
Serpina3k	1.82718537054449	3.98638610914767	5.44464755786995	0.0196283748154577	1.70711565750125	Up
Gm7336	1.3410498061479	4.50789393317549	5.43339563638835	0.0197552301325478	1.70431790677153	Up
Rnf128	2.85836330198934	3.67931764253828	5.43252138746426	0.0197651219258322	1.70410050226446	Up
Myc	1.1382190231595	5.03675297617918	5.42204216035779	0.0198840897724735	1.70149428478058	Up
ENSMUSG00000120849	1.41560686246623	4.40094353372864	5.40119992514955	0.0201229121317514	1.69630916918111	Up
Ighv3-5	-3.50804753625374	3.24145608318362	5.38443884654139	0.0203171214724084	1.69213782282532	Down
Mir5623	-3.50660623828741	3.24076403659431	5.37854986436816	0.0203858160473945	1.69067189898804	Down
Inmt	-1.29830492451621	8.18966223577352	5.3552609218811	0.0206598426897618	1.68487298965224	Down
mt-Tr	-1.72440516715521	5.2932204271599	5.35432713616392	0.0206709091101488	1.68464042260644	Down
ENSMUSG00000102635	2.54153106616561	3.59318531178703	5.34317913984387	0.0208035002335656	1.68186358791065	Up
Gm22935	-2.71745526947397	3.50520292939816	5.31772899892185	0.0211095056397876	1.67552193724783	Down
Dmrt2	-1.06517621021502	7.32696322070245	5.31106122596352	0.0211904446727815	1.67385992970218	Down
Ngp	-3.32127678322902	3.96796710558781	5.31101251500005	0.0211910371479106	1.6738477871971	Down
Igkv3-12	4.28581985972073	3.48633984372097	5.28734694142184	0.021480921170538	1.66794709863805	Up
Gm22716	-2.73477551081259	3.48110826904838	5.28671129179342	0.0214887637373899	1.66778856903502	Down
Mrps36-ps1	-2.93173300798469	3.41488844825736	5.28347397024395	0.0215287514341164	1.66698115647457	Down
Gm12407	-3.23454007058834	3.69114482227804	5.27429162705867	0.0216425923308586	1.66469072103503	Down
Dao	2.69325067767434	3.54722159185586	5.25305689862626	0.0219082503724131	1.65939230449987	Up
Gm13091	2.45119931265686	5.03506641416325	5.24782457148278	0.0219742267611372	1.65808639813267	Up
Gm14086	-2.08302611987318	4.44891265269484	5.22269451970301	0.0222939810921805	1.65181237153843	Down
Xlr3b	-2.24241987990623	3.67906973383462	5.18265084130411	0.0228134931204447	1.64180821201464	Down
Ighv5-15	4.16015269204443	3.44406856789507	5.15414171399691	0.0231909945559728	1.6346806260533	Up
Aldh1a3	1.58957114998501	4.67197473786959	5.14840346598873	0.0232677568080495	1.63324548404653	Up
Igkv17-127	4.13346684853928	3.43012700246978	5.13118997635288	0.0234996112143614	1.62893932278589	Up
ENSMUSG00002075822	-2.60776767333057	3.50626615556625	5.12225589515254	0.023620890558595	1.62670373257379	Down
Gm47993	-3.18829311216204	3.49954783059623	5.12022984011737	0.0236484842553341	1.62619669004837	Down
Cited4	2.1208524295192	3.76013405348558	5.11868446483629	0.0236695538456559	1.62580992813749	Up
Ighv7-3	3.43164537432026	3.21848139318905	5.09851264990922	0.0239463683509403	1.62076034131991	Up
Gm25405	-2.67032701719569	3.47797890942141	5.07174285278698	0.0243189209895929	1.61405569825874	Down
Gm24117	-3.42599091898	3.21952787762812	5.05806282659942	0.0245116215766992	1.61062795686227	Down
4931408D14Rik	1.04807825293843	5.59542024135621	5.0531713607636	0.0245809081150859	1.60940207661289	Up
Cdh1	3.51236858792016	3.55041202396959	5.05280731913471	0.024586072804752	1.60931083667141	Up
Gm37116	1.17424151568211	4.68861990696399	5.04187081950391	0.0247417561784427	1.60656947723972	Up
Gm45244	2.83170569796889	3.69822766429499	5.03163478466722	0.0248883954338277	1.60400310165164	Up
Mir6942	1.41150847373559	4.52764934382055	4.99254484947519	0.0254567437989382	1.59419714823115	Up
Igkv6-14	3.38791908590962	3.20712297435941	4.93076492572407	0.0263826368367068	1.5786818006622	Up
Fosb	2.31679968453023	3.59916072163274	4.92971089852128	0.0263987336680853	1.57841690548446	Up
Rnu6	-3.38734591921196	3.20964503630533	4.91066412938059	0.026691376522687	1.57362902828099	Down
Gm11966	-2.70500006208987	3.55053641016852	4.89719705608645	0.0269003241248195	1.57024248710642	Down
ENSMUSG00000121119	-1.98410935862033	3.78659079335635	4.89597689748192	0.0269193392537466	1.56993560425391	Down
Gm25637	-3.38184265525455	3.20825959304396	4.88999301036869	0.0270127955538145	1.56843046835716	Down
Gm24457	3.37463222244008	3.20396823373894	4.8807870186117	0.0271572339485982	1.56611446642525	Up
Gm34758	-1.26448359109706	4.51133965004994	4.87851265998756	0.027193041301712	1.56554221769063	Down
Elovl6	1.62245505574835	6.29204145234619	4.86503573958352	0.0274062309388848	1.56215068700687	Up
ENSMUSG00002075861	-2.97875908264157	3.81544144775893	4.85772870248513	0.027522546047082	1.56031139300003	Down
Gm24887	3.3655245736252	3.20172748224367	4.84679553233222	0.0276975426216063	1.55755876065462	Up
Krt18	1.51974914343117	5.04153436838356	4.82672838541938	0.0280217565236002	1.55250464476056	Up
Mir7675	4.30050319764934	3.50132305681497	4.8247405458305	0.0280540872002094	1.55200385743143	Up
Mt3	2.97341563110091	3.35914384823795	4.78246240104179	0.028750980357902	1.54134734204328	Up
Mir6908	-3.3524616077734	3.20089305084967	4.78095771400579	0.0287761124993583	1.54096787732483	Down
Rab20	1.66878518966808	4.00374515631429	4.76141831679446	0.0291045557390045	1.53603902553462	Up
Gm22378	3.34220113969108	3.19590451221399	4.76072225243878	0.0291163278376159	1.53586339929115	Up
Igkc	1.28850458473912	9.75010928477974	4.75945199149797	0.029137823745154	1.53554288807616	Up
Nr4a1	1.69581722549377	5.2776772606055	4.7516774334251	0.0292697488348309	1.53358100425275	Up
Ighv1-42	4.2420219308646	3.4692357802374	4.74646356500734	0.0293585704076689	1.53226509586689	Up
Cldn4	3.91681342550604	3.47558757107301	4.74310751806673	0.0294158912796779	1.53141798827664	Up
Igkv4-55	3.12663978869637	3.27501603777574	4.70672000883748	0.0300449233587767	1.52222889948575	Up
2810410L24Rik	-1.13055632056362	4.69178605579675	4.69491120383242	0.0302520620628854	1.51924501730869	Down
U1	2.86509959357174	3.35347151520584	4.69319618087203	0.0302822688956128	1.51881158848737	Up
Igkv5-48	-4.188803700006	3.4609671550533	4.69186574451336	0.0303057236267077	1.518475341638	Down
Gm8738	-2.47825869507895	3.49682239813496	4.68915478771804	0.0303535746583839	1.51779015589044	Down
Metazoa_SRP	3.32071879945392	3.19064285485595	4.6826643265336	0.0304684578885467	1.5161495263301	Up
Gm22888	-1.55573995839892	4.10309891706629	4.67987121030509	0.0305180363456621	1.51544341408803	Down
Gm28876	-1.24760722230383	4.49349569035358	4.67943088659447	0.0305258598637413	1.51533209384275	Down
Pirb	1.06277623964401	4.81183823016829	4.67842786974658	0.0305436889239174	1.51507851205524	Up
Arg2	2.96383310598908	3.38334642149214	4.67684341816739	0.0305718753612432	1.51467791966258	Up
Pdk4	1.13664231558208	5.82639495256443	4.67671839349779	0.0305741006286082	1.51464630936208	Up
Gm24637	-3.31876982568982	3.19285716727809	4.65862314540091	0.0308979588978117	1.51007020888247	Down
Clec7a	1.78020762107799	4.5024915885351	4.65681357041982	0.0309305417703545	1.50961247295464	Up
Dynlrb2	2.55040183116814	3.60686801031884	4.65134792106039	0.0310291729652406	1.50822979971132	Up
Iyd	2.90330003370273	3.33500633356297	4.64551082770417	0.0311348693699975	1.50675295207228	Up
Ighv9-3	2.40328941001949	4.25372735667665	4.63431505118984	0.0313386514393285	1.5039196959676	Up
1700016K19Rik	3.30608252528494	3.18717648940509	4.63014258942752	0.031414952723099	1.50286358952476	Up
Gm10964	3.3015579273114	3.18600979396466	4.61401542557834	0.0317116950710914	1.49878054320324	Up
Gm17720	-4.0813380200876	3.42153649268651	4.59690594272663	0.0320297113963387	1.49444697452826	Down
Cfap65	3.09573503594356	3.26866524093899	4.59543848476912	0.0320571417550642	1.49407520236056	Up
Igkv4-72	3.29576082108879	3.18472163169663	4.59342300103682	0.0320948560139358	1.49356456833594	Up
Gm22335	-3.29205793531387	3.18611665531651	4.56364995112766	0.0326574043240266	1.4860183368238	Down
Gm38398	-1.75763289829141	3.89447725727249	4.56319403499854	0.0326660982354939	1.48590273623134	Down
Cldn7	2.67689620817074	3.50952883313786	4.5589532809707	0.0327470814803707	1.48482739959434	Up
Prg4	1.46836283919405	4.16945544747662	4.55775227821951	0.0327700544100149	1.4845228375328	Up
mt-Tw	-1.41017339970402	4.30458313727595	4.55760491312881	0.0327728743865954	1.48448546659771	Down
Kcnk1	2.50666926796407	3.46036303414395	4.55077214435943	0.0329039048110457	1.48275255988404	Up
Mir26a-2	3.2767287826045	3.17994833405905	4.52640573732371	0.03337564549207	1.47657032619866	Up
Gm22019	-3.99411299367929	3.39108553371824	4.51928326331188	0.033514868903427	1.47476247505079	Down
ENSMUSG00000120128	1.79836389846003	4.13167772612043	4.50535892229308	0.0337888042274877	1.47122717746431	Up
Gm19935	2.14471354272259	3.84453053952705	4.46450367220394	0.0346061421118209	1.46084681309924	Up
Me1	1.35952353187205	10.0499145472752	4.45052747310586	0.0348904683345757	1.45729320098018	Up
Igkv1-110	-1.64613738905673	5.01627938100416	4.44111743907332	0.0350832775395375	1.45489984088056	Down
Mir3966	-3.25344561559629	3.17691380567743	4.42943004566297	0.0353243019609798	1.45192641143241	Down
Pla2g7	1.24047166376869	4.4398678588892	4.41522635202297	0.0356195526879527	1.44831153872942	Up
1700007K13Rik	2.63706075674845	3.38833814817418	4.39563733679095	0.0360309901653324	1.44332380289461	Up
Cuzd1	3.17774724623467	4.9464341716057	4.39262849841412	0.0360946255329348	1.44255745945595	Up
Gm23864	-3.84835475449658	3.34283012493556	4.38649084966405	0.0362247985947842	1.44099402047147	Down
Mir7679	-2.64753791239663	3.70172239712754	4.38534668467191	0.0362491194184944	1.44070253906082	Down
Fermt1	2.80600573682058	3.32886555755971	4.3822675981271	0.0363146546269796	1.43991808187048	Up
Gm23966	-2.35371032238647	3.8239780832068	4.36837612512478	0.0366118661889406	1.43637813359039	Down
Ighv1-39	3.22904171855556	3.16905912984036	4.36230381652048	0.0367425836499645	1.43483030841477	Up
Ms4a4a	1.09856981808853	4.66496803651822	4.35907856334286	0.0368122116990681	1.43400808910466	Up
Lilrb4b	1.34538595594333	4.64653228758938	4.35355144323201	0.0369318548301633	1.43259888021049	Up
Vsig8	3.03946423763406	3.36966780442295	4.34605303262581	0.0370948209723868	1.43068672057688	Up
Mir26a-1	-1.52669623822545	4.06493584636632	4.34369882929879	0.0371461410807912	1.43008629615283	Down
Clec4d	2.42335410991494	3.58737632573882	4.33834292309863	0.037263173611181	1.42872016009116	Up
Stard10	1.15721305680479	4.55392970132015	4.3315840631195	0.0374114137339118	1.4269958800072	Up
Cfi	3.17369855122414	3.44117014032553	4.30438010267435	0.0380143471081719	1.42005246406854	Up
Dcdc2a	2.53246613321673	3.45560632962909	4.3033515606744	0.0380373419354239	1.41978983934533	Up
Tnfrsf25	-1.00811513605367	4.83245390418112	4.30098696997362	0.0380902617302263	1.41918604315416	Down
Gm37774	-3.20997738710461	3.16678140196772	4.28256668031933	0.0385051612763147	1.41448105325543	Down
ENSMUSG00002076311	3.20493299419459	3.16333446152519	4.28138672226836	0.0385318996548609	1.41417957937822	Up
Cdhr5	2.37138114016765	3.52969990366231	4.27653952674673	0.0386419436803778	1.41294103680021	Up
Igkv1-135	3.02586610011565	3.24331710975416	4.27440416647024	0.0386905264554311	1.4123953608672	Up
Fgfr4	2.63866338457148	3.36955608856343	4.27207914229772	0.0387434972169481	1.41180117986183	Up
Gapdh	2.47788469564212	4.89903347969727	4.26351407936132	0.038939291068792	1.40961195953695	Up
Ighj3	-1.76121711314968	4.67664696785017	4.24030393292783	0.0394750996241072	1.40367676528052	Down
Ighv1-53	3.82930921154704	4.00505526270612	4.23497625865685	0.0395991774146472	1.40231383548838	Up
Mir6387	-2.72731583902778	3.4757061665966	4.23251268938441	0.0396566904960506	1.40168353216994	Down
Iglc3	2.5289433566656	3.72072034879299	4.23197263137053	0.0396693100901376	1.40154535250421	Up
Gm23258	-3.19439516695891	3.16320688057646	4.23098815551129	0.0396923252865252	1.40129345817205	Down
Adrb2	1.13532532949971	4.63103645245733	4.22333836398321	0.0398716411660179	1.39933588787218	Up
Gm25147	3.18712334033358	3.15922286493459	4.22247271668665	0.0398919859497699	1.39911434259321	Up
Ighv1-50	-3.06929678984314	3.53740130296003	4.22031354233485	0.0399427792045236	1.39856172035674	Down
Igkv4-68	3.01294290193241	3.35887988830732	4.19464381855098	0.0405518710926141	1.39198910232952	Up
Gm17171	3.17676386502291	3.15697357607054	4.18853496786686	0.0406982533417513	1.3904242291118	Up
Gm23300	-3.18062199589176	3.16006954251588	4.18585922954567	0.0407625448713234	1.38973871011527	Down
Mir421	-3.17521552845616	3.15907276215339	4.16825852783163	0.0411881141338705	1.38522809248164	Down
Igkv8-21	-3.99262741041191	3.62078755403891	4.14884129153761	0.0416630245609941	1.38024920528434	Down
H4c4	-2.79696415610691	3.30165152235198	4.14725558830199	0.0417020612354852	1.37984247833384	Down
Gm29596	-3.16847449595946	3.15737511622295	4.14641206901483	0.041722842561111	1.37962611092262	Down
Cyb561	1.06192487060584	4.67885870579469	4.14281424901341	0.0418116023542995	1.37870318857741	Up
Gm48495	-2.08987369743451	3.59455704897231	4.14203494679951	0.0418308542101907	1.37850326678479	Down
Ighd1-1	3.1595924186082	3.15299668802994	4.13281918787817	0.0420592277378704	1.37613870578808	Up
Gm24144	-3.16355772336201	3.1562901982611	4.13053979127889	0.0421159147918127	1.37555376164176	Down
Rpl35a-ps4	-2.89962744375655	3.26556703531321	4.12705206479611	0.0422028076780704	1.37465865523427	Down
Gm22106	-3.16026520758941	3.15547474770599	4.11994250685449	0.0423805186035212	1.37283373320169	Down
Acod1	3.08522465149454	3.19599170415135	4.11160945272771	0.0425898139289208	1.37069425731577	Up
Dnali1	3.10220617390074	3.18724276464885	4.10130875298572	0.0428500320745969	1.36804884865758	Up
H4c17	-3.15156006842498	3.15352481891373	4.09203730018297	0.0430856789089542	1.36566705940659	Down
Mir7042	3.14665157916564	3.15023694780985	4.09126316124042	0.0431054162741094	1.36546815651748	Up
Art4	-2.70386186184906	3.3230261676878	4.08260672617767	0.043326768655058	1.36324369978648	Down
Cybb	1.06918599640881	4.64854574615706	4.08182604386016	0.0433467900520636	1.363043057687	Up
ENSMUSG00000120019	3.07791835565824	3.19298969801038	4.07842202412801	0.0434342034218745	1.36216813898711	Up
Calml3	3.02531044120567	4.62763542192671	4.07473231418962	0.04352916262818	1.36121968729835	Up
Csrnp1	1.31897482529352	4.24622281762992	4.07326579051816	0.0435669660440406	1.36084268280488	Up
Timp1	1.70977192270368	3.8326084700628	4.0652738037115	0.0437735879464066	1.35878785454148	Up
Mapk15	2.10899902142506	3.56213308016671	4.04120062481747	0.0444022215816344	1.3525953002343	Up
Gm18258	1.2656687748495	4.75765114040464	4.03926492661469	0.0444531803763352	1.35209716224197	Up
ENSMUSG00000120528	1.94662948493806	3.65563348286488	4.03575685580454	0.0445456900835684	1.35119430876449	Up
Ccl28	2.82975003558522	3.26743379182081	4.02103543455682	0.0449361174578667	1.34740445393437	Up
Gm53030	-3.12842473254773	3.14838804063851	4.01868779585483	0.0449987116384069	1.34679992036556	Down
Plek	1.18587813266556	4.42513300533164	4.00728648334877	0.0453040089197128	1.34386336587513	Up
Rab7b	1.22199430273208	4.36598888393851	3.99642362253391	0.0455969179228346	1.34106451203607	Up
Wfdc2	3.00974515428214	3.20330381340692	3.99336479126413	0.0456797565250589	1.34027621956311	Up
Cd300ld	1.20365870656858	4.3923363613597	3.98900013639167	0.0457982338031754	1.3391512701255	Up
B4galt5	1.05471035234371	4.65064764609547	3.98698384256024	0.0458530747977358	1.33863153626625	Up
mt-Tl1	-2.13809361758292	5.08417652374196	3.97610337482378	0.0461502082777987	1.33582633464469	Down
Irf4	1.65349784349917	4.03722382013497	3.96880224983518	0.0463507310573341	1.33394341164543	Up
Tnfaip2	1.15534010762405	4.55432970030135	3.95976409689522	0.0466002335508953	1.33161190670891	Up
Anpep	1.0127782130711	5.56832961435065	3.95537544350433	0.0467218946818942	1.33047955388352	Up
Gm24095	-3.10664964891598	3.14360703254552	3.95071715467781	0.0468513970163678	1.32927745477718	Down
ENSMUSG00002076062	-3.10503830835794	3.14325704622797	3.94572800328698	0.0469905173100915	1.32798977388146	Down
Slc15a3	2.09457980703329	3.56854743547277	3.94353001518798	0.0470519454056968	1.32742241556313	Up
F7	2.25702607560543	3.49610852360773	3.90975676075078	0.0480065450355247	1.3186995484778	Up
2210412B16Rik	-1.80119457873819	3.73386044252157	3.90580802394496	0.0481194827575002	1.31767904959426	Down
Serinc2	2.98432122296072	3.19608965967781	3.89926431887103	0.0483072568550646	1.31598762338148	Up
Mir7214	-3.0885326867676	3.13989322481263	3.89493882166034	0.0484318030692098	1.31486936228875	Down
Mir7048	-3.07912685660808	3.13765366583086	3.86625984403518	0.0492661934140362	1.30745099248751	Down
Igkv4-57-1	3.25472980056796	3.556491975417	3.86309757851704	0.0493591215999661	1.30663257765557	Up
Gm7609	-2.40820737806703	3.39570188597662	3.85577128803527	0.049575128311374	1.30473615307123	Down
Cytl1	-2.08600041374353	5.10843445210668	3.85031212758084	0.0497367341048277	1.30332273548784	Down
